# Supplementary material for: No sex difference in preen oil chemical composition during incubation in Kentish plovers
Source: PeerJ. 2024 May 8;12:e17243. doi: 10.7717/peerj.17243 (PMC11088368; doi:10.7717/peerj.17243)
Supplement: Supplemental Information 7 [file peerj-12-17243-s007.csv]

D59121_250619	D59121_250619	D59121_250619	D59121_250619	D59113_310519	D59113_310519	D59113_310519	D59113_310519	blank2707	blank2707	blank2707	blank2707	D59112_310519	D59112_310519	D59112_310519	D59112_310519	D50289_030619	D50289_030619	D50289_030619	D50289_030619	D37955_230619	D37955_230619	D37955_230619	D37955_230619	D59118_100619	D59118_100619	D59118_100619	D59118_100619	blank2807	blank2807	blank2807	blank2807	D54811	D54811	D54811	D54811	D50224_300519	D50224_300519	D50224_300519	D50224_300519	D59116_030619	D59116_030619	D59116_030619	D59116_030619	D49911_030619	D49911_030619	D49911_030619	D49911_030619	blank2907	blank2907
RT	area	area%	name	RT	area	area%	name	RT	area	area%	name	RT	area	area%	name	RT	area	area%	name	RT	area	area%	name	RT	area	area%	name	RT	area	area%	name	RT	area	area%	name	RT	area	area%	name	RT	area	area%	name	RT	area	area%	name	RT	area
3.755	368311	0.01	2,4-Di-tert-butylphenol	3.754	316262	0.01	2,4-Di-tert-butylphenol	3.748	256112	2.39	2,4-Di-tert-butylphenol	3.748	353617	0.01	2,4-Di-tert-butylphenol	3.747	457864	0.02	2,4-Di-tert-butylphenol	3.751	384379	0	2,4-Di-tert-butylphenol	3.748	367860	0.01	2,4-Di-tert-butylphenol	3.754	288375	2.03	2,4-Di-tert-butylphenol	3.755	333435	0.01	2,4-Di-tert-butylphenol	3.753	421768	0	2,4-Di-tert-butylphenol	3.753	363725	0.01	2,4-Di-tert-butylphenol	3.752	314034	0	2,4-Di-tert-butylphenol	3.75	256515
5.141	260195	0	n-Pentadecanol	5.722	281241	0.01	n-Hexadecanoic acid	5.055	273617	2.55	Isopropyl myristate	10.265	2920890	0.09	Lauric acid, tridecyl ester	9.748	624312	0.02	2-Tritriacontanone	5.135	248019	0	n-Pentadecanol	6.659	620085	0.01	Octadecanoic acid	5.059	344371	2.42	Isopropyl myristate	7.337	208563	0	9-Hexadecenoic acid, octadecyl ester, (Z)-	4.622	854414	0.01	Ethyl 3-methyldecanoate	6.662	368242	0.01	Octadecanoic acid	6.661	696903	0.01	Octadecanoic acid	5.054	308363
9.761	1388452	0.02	2-Pentatriacontanone	6.667	523086	0.02	Octadecanoic acid	5.891	374138	3.49	Eicosane	10.47	3994145	0.12	9-Undecenal, 2,6,10-trimethyl-	10.462	892730	0.03	Dotriacontyl ethyl ether	5.873	195728	0	Octadecane, 1-chloro-	9.749	757328	0.01	2-Tritriacontanone	5.408	178292	1.25	Cyclononasiloxane, octadecamethyl-	10.466	1341264	0.02	Myristyl myristate	4.919	219733	0	Pentacontanoic acid, ethyl ester	9.76	545188	0.01	2-Pentatriacontanone	7.295	296309	0	Tetrapentacontane	5.889	379237
10.471	3709262	0.05	Dotriacontyl pentafluoropropionate	9.763	625350	0.02	Ethyl triacontyl ether	5.99	259479	2.42	Isopropyl palmitate	10.583	1302878	0.04	2-Heptadecanol, acetate	10.993	978857	0.03	Myristyl myristate	7.295	289094	0	Tetracosane	10.46	1810637	0.03	Triacontyl heptafluorobutyrate	5.894	415437	2.92	Eicosane	10.798	404029	0.01	Tetradecanoic acid, hexadecyl ester	5.084	302750	0	Ethyl 3-methyldecanoate	10.466	2872659	0.04	Myristyl myristate	7.336	370095	0	9-Hexadecenoic acid, octadecyl ester, (Z)-	5.99	241111
10.803	1161704	0.02	1-Hexadecanesulfonyl chloride	10.469	2976780	0.09	Myristyl myristate	6.057	349017	3.25	Cyclooctasiloxane, hexadecamethyl-	10.794	1841192	0.05	Pentacosyl trifluoroacetate	11.213	975876	0.03	Pentadecane, 1-methoxy-13-methyl-	9.75	921373	0.01	2-Pentatriacontanone	10.793	328031	0.01	1-Eicosene	5.997	255621	1.8	Isopropyl palmitate	11	2926813	0.05	Myristyl myristate	5.136	406230	0	Ethyl 4,8,12-trimethyl-tridecanoate	10.799	646857	0.01	1-Triacontanol	9.755	540847	0.01	2-Pentacosanone	6.053	386196
11.005	5758537	0.08	Tetradecanoic acid, hexadecyl ester	10.801	754678	0.02	Myristyl myristate	6.672	353993	3.3	Cyclononasiloxane, octadecamethyl-	10.998	17394023	0.51	Tetradecanoic acid, hexadecyl ester	11.784	6792919	0.22	Tetradecanoic acid, hexadecyl ester	10.46	2768850	0.03	Myristyl myristate	10.995	2145498	0.03	Myristyl myristate	6.061	515781	3.62	Cyclooctasiloxane, hexadecamethyl-	11.221	3971031	0.07	Pentatriacontane, 13-docosenylidene-	5.394	379995	0	Ethyl 13-methyl-tetradecanoate	10.999	4992454	0.08	Myristyl myristate	10.469	1588639	0.02	Nonacos-1-ene	6.667	493475
11.225	9476233	0.13	Pentatriacontane, 13-docosenylidene-	11.002	5739384	0.18	Myristyl myristate	6.815	518149	4.83	Eicosane	11.221	7459352	0.22	Pentatriacontane, 13-docosenylidene-	12.01	11508084	0.38	Pentadecane, 1-methoxy-13-methyl-	10.794	739966	0.01	1-Eicosene	11.212	3821066	0.06	Pentatriacontane, 13-docosenylidene-	6.675	607747	4.27	Cyclononasiloxane, octadecamethyl-	11.573	1039205	0.02	Tetradecanoic acid, hexadecyl ester	5.554	2123706	0.02	Ethyl 3-methyldecanoate	11.22	6978695	0.11	Pentatriacontane, 13-docosenylidene-	11.003	1318691	0.01	Tetradecanoic acid, hexadecyl ester	6.81	474753
11.3	1151330	0.02	Tetradecanoic acid, hexadecyl ester	11.222	6867653	0.22	1-Hexadecanesulfonyl chloride	7.293	715060	6.67	Cyclononasiloxane, octadecamethyl-	11.287	3346165	0.1	Tetradecanoic acid, hexadecyl ester	12.1	1286911	0.04	Tetradecanoic acid, hexadecyl ester	10.993	5447345	0.05	Myristyl myristate	11.353	715588	0.01	Hexadecyl pentadecanoate	6.819	592623	4.16	Dotriacontane	11.792	17611454	0.32	Tetradecanoic acid, hexadecyl ester	5.74	883769	0.01	Ethyl 3,7,11,15-tetramethylhexadecanoate	11.3	434767	0.01	Tetradecanoic acid, hexadecyl ester	11.22	3127731	0.03	Pentatriacontane, 13-docosenylidene-	7.287	736067
11.367	2360477	0.03	Hexadecyl pentadecanoate	11.3	895374	0.03	Tetradecanoic acid, hexadecyl ester	7.808	892347	8.32	Tetracosane	11.355	7973808	0.23	Tetradecanoic acid, hexadecyl ester	12.176	843637	0.03	Tetradecanoic acid, hexadecyl ester	11.212	9193135	0.09	Pentatriacontane, 13-docosenylidene-	11.568	686503	0.01	Tetradecanoic acid, hexadecyl ester	7.298	1029292	7.23	Cyclononasiloxane, octadecamethyl-	12.018	36679306	0.67	Pentadecane, 1-methoxy-13-methyl-	5.783	512294	0.01	Ethyl 3,7,11,15-tetramethylhexadecanoate	11.363	796613	0.01	Tetradecanoic acid, hexadecyl ester	11.79	8054991	0.09	Tetradecanoic acid, hexadecyl ester	7.801	831428
11.454	2180262	0.03	17-Pentatriacontene	11.367	1702297	0.05	Tetradecanoic acid, hexadecyl ester	7.953	619993	5.78	Tetracosamethyl-cyclododecasiloxane	11.428	3868611	0.11	Tetradecanoic acid, hexadecyl ester	12.397	3831257	0.13	Tetradecanoic acid, hexadecyl ester	11.285	1203593	0.01	Tetradecanoic acid, hexadecyl ester	11.782	13863116	0.21	Tetradecanoic acid, hexadecyl ester	7.812	1040419	7.31	Tetracosane	12.102	5080235	0.09	Tetradecanoic acid, hexadecyl ester	5.866	3758837	0.04	Hexadecanoic acid, ethyl ester	11.573	1938058	0.03	Hexadecyl pentadecanoate	12.016	46198963	0.5	Tetradecanoic acid, hexadecyl ester	7.945	572426
11.576	6357188	0.09	Hexadecyl pentadecanoate	11.44	2117860	0.07	13-Tetradecen-1-ol acetate	8.674	737663	6.88	Tetracosamethyl-cyclododecasiloxane	11.574	10229635	0.3	Tetradecanoic acid, hexadecyl ester	12.627	29021182	0.96	Tetradecanoic acid, hexadecyl ester	11.358	2319432	0.02	Tetradecanoic acid, hexadecyl ester	12.008	35498265	0.55	Pentadecane, 1-methoxy-13-methyl-	7.957	708803	4.98	Tetracosamethyl-cyclododecasiloxane	12.184	6098009	0.11	Tetradecanoic acid, hexadecyl ester	6.045	2929463	0.03	8-Methylnonanoic acid, ethyl ester	11.654	385893	0.01	1-Hexadecanesulfonyl chloride	12.1	2469704	0.03	Tetradecanoic acid, hexadecyl ester	8.665	761053
11.658	1975781	0.03	1-Hexadecanesulfonyl chloride	11.577	3193846	0.1	Tetradecanoic acid, hexadecyl ester	8.951	832524	7.76	Tetracosane	11.655	3079145	0.09	Nonadecyl trifluoroacetate	12.858	17132541	0.57	Pentatriacontane, 13-docosenylidene-	11.435	3225840	0.03	1-Methoxyoctacosane	12.094	3810931	0.06	Tetradecanoic acid, hexadecyl ester	8.678	922886	6.48	Tetracosamethyl-cyclododecasiloxane	12.27	4219655	0.08	Hexadecyl pentadecanoate	6.07	2109823	0.02	Ethyl 4,8,12-trimethyl-tridecanoate	11.791	27141691	0.42	Tetradecanoic acid, hexadecyl ester	12.184	2401159	0.03	Tetradecanoic acid, hexadecyl ester	8.942	743070
11.794	26989564	0.37	Tetradecanoic acid, hexadecyl ester	11.656	854658	0.03	Heptacosyl heptafluorobutyrate	9.464	823044	7.67	Tetracosamethyl-cyclododecasiloxane	11.788	73499193	2.14	Tetradecanoic acid, hexadecyl ester	12.967	4437773	0.15	Tetradecanoic acid, hexadecyl ester	11.564	5308457	0.05	Hexadecyl pentadecanoate	12.173	4500036	0.07	Tetradecanoic acid, hexadecyl ester	8.956	885142	6.22	Tetracosane	12.308	3697137	0.07	Nonadecyl heptafluorobutyrate	6.202	628524	0.01	Ethyl 13-methyl-tetradecanoate	12.018	50075627	0.77	Pentadecane, 1-methoxy-13-methyl-	12.272	5707252	0.06	Hexadecyl pentadecanoate	9.453	865976
12.021	51344217	0.7	Pentadecane, 1-methoxy-13-methyl-	11.794	29599095	0.94	Tetradecanoic acid, hexadecyl ester	10.321	1619395	15.1	Tetracosamethyl-cyclododecasiloxane	12.015	28094845	0.82	Pentadecane, 1-methoxy-13-methyl-	13.046	2249957	0.07	Hexadecyl pentadecanoate	11.648	2142638	0.02	1-Eicosene	12.26	3586778	0.06	Hexadecyl pentadecanoate	9.469	979297	6.88	Tetracosamethyl-cyclododecasiloxane	12.404	17086269	0.31	Hexadecyl pentadecanoate	6.255	795220	0.01	Hexacosanoic acid, 2,4,6-trimethyl-, methyl ester, (2R,4S,6R)-(-)-	12.104	6324687	0.1	Tetradecanoic acid, hexadecyl ester	12.31	2552259	0.03	2-Octyldodecyl isobutyrate	10.308	1569135
12.109	7563271	0.1	Tetradecanoic acid, hexadecyl ester	12.018	34857487	1.1	Pentadecane, 1-methoxy-13-methyl-	11.247	760139	7.09	Tetracosamethyl-cyclododecasiloxane	12.104	15587480	0.45	Tetradecanoic acid, hexadecyl ester	13.301	6469347	0.21	Hexadecyl pentadecanoate	11.783	30895785	0.29	Tetradecanoic acid, hexadecyl ester	12.298	3233726	0.05	Nonadecyl heptafluorobutyrate	10.323	1771264	12.44	Tetracosamethyl-cyclododecasiloxane	12.637	75000432	1.37	Tetradecanoic acid, hexadecyl ester	6.296	1426265	0.02	Ethyl 4,8,12-trimethyl-tridecanoate	12.181	6688907	0.1	Tetradecanoic acid, hexadecyl ester	12.401	11832192	0.13	Hexadecyl pentadecanoate	11.236	778631
12.185	8664117	0.12	Tetradecanoic acid, hexadecyl ester	12.107	7347251	0.23	Tetradecanoic acid, hexadecyl ester	12.229	740833	6.91	Tetracosamethyl-cyclododecasiloxane	12.173	23537812	0.69	Hexadecyl pentadecanoate	13.38	877947	0.03	Hexadecane, 1-methoxy-13-methyl-	12.012	77122811	0.71	Pentadecane, 1-methoxy-13-methyl-	12.394	14399751	0.22	Tetradecanoic acid, hexadecyl ester	11.254	938075	6.59	Tetracosamethyl-cyclododecasiloxane	12.867	57125670	1.04	Pentatriacontane, 13-docosenylidene-	6.331	2385205	0.03	Heptadecanoic acid, ethyl ester	12.272	6033089	0.09	Hexadecyl pentadecanoate	12.634	48601616	0.53	Tetradecanoic acid, hexadecyl ester	11.839	444302
12.275	7710580	0.11	Hexadecyl pentadecanoate	12.185	7208157	0.23	Tetradecanoic acid, hexadecyl ester	13.295	598784	5.58	Tetracosamethyl-cyclododecasiloxane	12.247	9424488	0.27	Tetradecanoic acid, hexadecyl ester	13.575	71205444	2.35	Tetradecanoic acid, hexadecyl ester	12.096	8585536	0.08	Tetradecanoic acid, hexadecyl ester	12.627	69367472	1.07	Tetradecanoic acid, hexadecyl ester	11.859	494404	3.47	Tetrapentacontane	12.976	16073198	0.29	Tetradecanoic acid, hexadecyl ester	6.371	517091	0.01	Eicosanoic acid, ethyl ester	12.308	4688999	0.07	Myristyl myristate	12.864	75523825	0.82	Pentatriacontane, 13-docosenylidene-	12.219	698639
12.31	7180604	0.1	Nonadecyl heptafluorobutyrate	12.265	4783040	0.15	Hexadecyl pentadecanoate					12.3	7395010	0.22	Nonadecyl heptafluorobutyrate	13.826	53572832	1.77	1-Hexadecanesulfonyl chloride	12.175	10872784	0.1	Tetradecanoic acid, hexadecyl ester	12.857	51528606	0.79	Pentatriacontane, 13-docosenylidene-	12.236	783510	5.5	Tetracosamethyl-cyclododecasiloxane	13.058	17489390	0.32	Hexadecyl pentadecanoate	6.407	368982	0	Ethyl 4,8,12-trimethyl-tridecanoate	12.402	21121114	0.32	Hexadecyl pentadecanoate	12.975	10509400	0.11	Tetradecanoic acid, hexadecyl ester
12.406	26905568	0.37	Hexadecyl pentadecanoate	12.312	4400594	0.14	Nonadecyl heptafluorobutyrate					12.399	41161716	1.2	Hexadecyl pentadecanoate	13.94	5411933	0.18	Hexadecyl pentadecanoate	12.268	11367356	0.11	Hexadecyl pentadecanoate	12.967	16348722	0.25	Tetradecanoic acid, hexadecyl ester	13.303	687611	4.83	Tetracosamethyl-cyclododecasiloxane	13.125	15679601	0.29	Hexadecanoic acid, hexadecyl ester	6.484	1390487	0.02	Ethyl 3,7,11,15-tetramethylhexadecanoate	12.636	99720459	1.53	Tetradecanoic acid, hexadecyl ester	13.056	8257529	0.09	Hexadecyl pentadecanoate
12.641	97393499	1.33	Tetradecanoic acid, hexadecyl ester	12.405	18915837	0.6	Hexadecyl pentadecanoate					12.632	154007867	4.49	Tetradecanoic acid, hexadecyl ester	14.007	24740149	0.82	Cholestan-3-one, (5.alpha.)-	12.3	6963250	0.06	Myristyl myristate	13.048	15311651	0.24	Hexadecyl pentadecanoate	19.18	799828	5.62	Tris(2,4-di-tert-butylphenyl) phosphate	13.24	6153107	0.11	Hexadecanoic acid, hexadecyl ester	6.532	1260302	0.01	Ethyl 4,8,12-trimethyl-tridecanoate	12.865	74669311	1.14	Pentatriacontane, 13-docosenylidene-	13.119	8855846	0.1	Pentatriacontane, 13-docosenylidene-
12.87	81147370	1.11	Pentatriacontane, 13-docosenylidene-	12.638	87360362	2.76	Tetradecanoic acid, hexadecyl ester					12.922	61673573	1.8	Hexadecyl pentadecanoate	14.196	8420834	0.28	Nonadecyl heptafluorobutyrate	12.395	35050862	0.32	Hexadecyl pentadecanoate	13.152	12383534	0.19	2-Octyldecyl isobutyrate					13.312	27272698	0.5	Hexadecyl pentadecanoate	6.691	4120707	0.05	(E)-9-Octadecenoic acid ethyl ester	12.977	21133732	0.32	Tetradecanoic acid, hexadecyl ester	13.175	7161704	0.08	Tetradecanoic acid, octadecyl ester
12.981	21811042	0.3	Tetradecanoic acid, hexadecyl ester	12.865	55616587	1.76	Pentatriacontane, 13-docosenylidene-					12.973	36265287	1.06	Tetradecanoic acid, hexadecyl ester	14.342	22278877	0.74	1-Hexadecanesulfonyl chloride	12.63	120638232	1.12	Tetradecanoic acid, hexadecyl ester	13.22	5879315	0.09	Hexadecanoic acid, hexadecyl ester					13.385	10066460	0.18	Hexacontane	6.793	7655470	0.08	Octadecanoic acid, ethyl ester	13.054	19555754	0.3	Hexadecyl pentadecanoate	13.231	8160560	0.09	Hexadecanoic acid, hexadecyl ester
13.059	23182541	0.32	Hexadecyl pentadecanoate	12.981	20212340	0.64	Tetradecanoic acid, hexadecyl ester					13.049	43522737	1.27	Hexadecyl pentadecanoate	14.681	204324552	6.74	Tetradecanoic acid, octadecyl ester	12.86	122762377	1.14	Pentatriacontane, 13-docosenylidene-	13.3	24755924	0.38	Hexadecyl pentadecanoate					13.585	181349955	3.31	Tetradecanoic acid, hexadecyl ester	6.962	1139639	0.01	Eicosanoic acid, ethyl ester	13.129	9960426	0.15	Hexadecanoic acid, hexadecyl ester	13.308	19750762	0.22	Hexadecyl pentadecanoate
13.137	25330406	0.35	Hexadecanoic acid, hexadecyl ester	13.058	17141396	0.54	Hexadecyl pentadecanoate					13.124	28575596	0.83	Hexadecanoic acid, octadecyl ester	14.963	41649228	1.37	Pentatriacontane, 13-docosenylidene-	12.969	24885707	0.23	Tetradecanoic acid, hexadecyl ester	13.375	7859926	0.12	Pentatriacontane, 13-docosenylidene-					13.84	175581636	3.21	Hexadecanoic acid, hexadecyl ester	7	4605672	0.05	Ethyl 4,8,12-trimethyl-tridecanoate	13.17	8591011	0.13	Tetradecanoic acid, octadecyl ester	13.384	9217468	0.1	Hexadecanoic acid, hexadecyl ester
13.245	8503977	0.12	Hexadecane, 1,1'-oxybis-	13.13	6590645	0.21	Hexadecanoic acid, hexadecyl ester					13.304	77157244	2.25	Hexadecyl pentadecanoate	15.069	26885717	0.89	2-Heptadecanol, acetate	13.048	28108344	0.26	Hexadecyl pentadecanoate	13.574	183620681	2.82	Tetradecanoic acid, hexadecyl ester					14.057	71618518	1.31	Hexadecyl pentadecanoate	7.084	267563	0	2H-Pyran-2-one, tetrahydro-6-tridecyl-	13.235	6411963	0.1	Hexadecanoic acid, hexadecyl ester	13.571	109376974	1.19	Hexadecyl pentadecanoate
13.313	41587106	0.57	Hexadecyl pentadecanoate	13.174	8029808	0.25	2-Hexyldodecyl isobutyrate					13.564	247408535	7.21	Hexadecyl pentadecanoate	15.225	20450566	0.68	Hexadecyl pentadecanoate	13.12	31766538	0.29	Hexadecanoic acid, tetradecyl ester	13.827	151552627	2.33	Hexadecanoic acid, hexadecyl ester					14.208	32566067	0.59	1-Hexadecanesulfonyl chloride	7.19	540648	0.01	Ethyl 4,8,12-trimethyl-tridecanoate	13.31	35983645	0.55	Hexadecyl pentadecanoate	13.84	267715584	2.91	Hexadecanoic acid, hexadecyl ester
13.392	11784961	0.16	Pentatriacontane, 13-docosenylidene-	13.312	34947885	1.1	Hexadecyl pentadecanoate					13.842	62407970	1.82	Pentatriacontane, 13-docosenylidene-	15.33	4008169	0.13	Hexadecanoic acid, octadecyl ester	13.235	12566438	0.12	Hexadecanoic acid, hexadecyl ester	13.945	14676322	0.23	Hexadecyl pentadecanoate					14.353	82103163	1.5	1-Hexadecanesulfonyl chloride	7.237	446098	0	Ethyl 4,8,12-trimethyl-tridecanoate	13.387	9850096	0.15	Pentatriacontane, 13-docosenylidene-	13.951	12010187	0.13	Hexadecanoic acid, hexadecyl ester
13.591	238943759	3.26	Tetradecanoic acid, hexadecyl ester	13.394	5718983	0.18	Pentatriacontane, 13-docosenylidene-					13.935	74907359	2.18	Hexadecyl pentadecanoate	15.591	39576842	1.31	Hexadecyl pentadecanoate	13.303	54930968	0.51	Hexadecyl pentadecanoate	14.008	69805458	1.07	Cholestan-3-one, (5.alpha.)-					14.698	439131304	8.02	Tetradecanoic acid, octadecyl ester	7.476	3435613	0.04	5,8,11,14-Eicosatetraenoic acid, ethyl ester, (all-Z)-	13.583	211630666	3.24	Tetradecanoic acid, hexadecyl ester	14.017	38781893	0.42	Cholestan-3-one, (5.alpha.)-
13.845	170747784	2.33	1-Hexadecanesulfonyl chloride	13.572	134815975	4.26	Hexadecyl pentadecanoate					14.047	65428880	1.91	2-Heptadecanol, acetate	15.955	239104870	7.89	Tetradecanoic acid, hexadecyl ester	13.379	21710944	0.2	Pentatriacontane, 13-docosenylidene-	14.195	30379954	0.47	1-Hexadecanesulfonyl chloride					14.974	120100994	2.19	Pentatriacontane, 13-docosenylidene-	7.52	344177	0	5,8,11,14,17-Eicosapentaenoic acid	13.839	166241463	2.55	Hexadecanoic acid, hexadecyl ester	14.101	36373896	0.4	Trihexadecyl borate
13.935	30741814	0.42	Hexadecanoic acid, hexadecyl ester	13.69	498468	0.02	Hexadecyl pentadecanoate					14.144	47299871	1.38	Hexadecanoic acid, hexadecyl ester	16.283	48886749	1.61	1-Hexadecanesulfonyl chloride	13.575	273673624	2.53	Tetradecanoic acid, hexadecyl ester	14.342	72249775	1.11	Hexadecyl pentadecanoate					15.087	79422911	1.45	Hexadecyl pentadecanoate	7.788	854885	0.01	Eicosanoic acid, ethyl ester	13.946	34859614	0.53	Hexadecanoic acid, hexadecyl ester	14.206	45610269	0.5	1-Hexadecanesulfonyl chloride
14.023	43729224	0.6	Cholestan-3-one	13.839	89851040	2.84	1-Hexadecanesulfonyl chloride					14.346	101835649	2.97	2-Heptadecanol, acetate	16.416	24621458	0.81	2-Heptadecanol, acetate	13.837	356935617	3.3	Hexadecanoic acid, hexadecyl ester	14.692	562607219	8.64	Tetradecanoic acid, hexadecyl ester					15.241	84737353	1.55	Hexadecyl pentadecanoate	8.535	555969	0.01	Butyl 4,7,10,13,16,19-docosahexaenoate	14.052	78272632	1.2	Hexadecyl pentadecanoate	14.344	85118495	0.93	1-Hexadecanesulfonyl chloride
14.057	59489340	0.81	Hexadecyl pentadecanoate	13.95	33942842	1.07	Hexadecanoic acid, hexadecyl ester					14.657	345590912	10.07	Hexadecanoic acid, hexadecyl ester	16.602	22087985	0.73	2-Heptadecanol, acetate	14.011	154037949	1.42	Cholestan-3-one, (5.alpha.)-	14.965	116114028	1.78	1-Hexadecanesulfonyl chloride					15.351	37602022	0.69	Hexadecanoic acid, octadecyl ester	8.626	371920	0	Ethyl 5,8,11,14,17-icosapentaenoate	14.207	35256668	0.54	1-Hexadecanesulfonyl chloride	14.687	340404966	3.71	Tetradecanoic acid, octadecyl ester
14.206	47931773	0.65	1-Hexadecanesulfonyl chloride	14.056	30889177	0.98	Hexadecanoic acid, hexadecyl ester					14.982	68800243	2	2-Hexadecanol acetate	16.739	17763422	0.59	Hexadecanoic acid, octadecyl ester	14.202	66609861	0.62	1-Hexadecanesulfonyl chloride	15.073	97583534	1.5	Hexadecyl pentadecanoate					15.491	20454251	0.37	1-Hexadecanesulfonyl chloride	9.768	1533193	0.02	2-Nonadecanol	14.351	89941358	1.38	1-Hexadecanesulfonyl chloride	14.969	204117061	2.22	Pentatriacontane, 13-docosenylidene-
14.358	101951438	1.39	Hexadecyl pentadecanoate	14.155	13113886	0.41	Hexadecanoic acid, hexadecyl ester					15.094	116479895	3.4	Hexadecanoic acid, tetradecyl ester	17.037	31304204	1.03	Hexadecyl pentadecanoate	14.346	165755229	1.53	1-Hexadecanesulfonyl chloride	15.231	100092328	1.54	Hexadecyl pentadecanoate					15.605	131970884	2.41	Hexadecyl pentadecanoate	10.265	2431453	0.03	2-Heptadecanol, acetate	14.7	514041353	7.88	Tetradecanoic acid, octadecyl ester	15.086	71017407	0.77	Hexadecanoic acid, octadecyl ester
14.515	5036073	0.07	Heptacosyl heptafluorobutyrate	14.208	19488085	0.62	1-Hexadecanesulfonyl chloride					15.222	84022478	2.45	1-Hexadecanesulfonyl chloride	17.464	479948621	15.84	Hexadecanoic acid, octadecyl ester	14.697	678070913	6.27	Tetradecanoic acid, hexadecyl ester	15.334	31430880	0.48	Hexadecanoic acid, octadecyl ester					15.962	463146150	8.46	Hexadecyl pentadecanoate	10.468	9183215	0.1	Myristyl myristate	14.972	142218784	2.18	1-Hexadecanesulfonyl chloride	15.234	65080814	0.71	Hexadecyl pentadecanoate
14.71	570581485	7.78	Tetradecanoic acid, octadecyl ester	14.354	51547274	1.63	1-Hexadecanesulfonyl chloride					15.335	39891361	1.16	2-Heptadecanol, acetate	17.78	10897711	0.36	Nonadecyl heptafluorobutyrate	14.97	246581690	2.28	1-Hexadecanesulfonyl chloride	15.474	21086462	0.32	1-Decanol, 2-hexyl-					16.3	150933076	2.76	1-Hexadecanesulfonyl chloride	10.589	940529	0.01	2-Heptadecanol, acetate	15.093	99595286	1.53	Hexadecanoic acid, tetradecyl ester	15.354	42671538	0.46	Hexadecanoic acid, octadecyl ester
14.979	156765616	2.14	1-Hexadecanesulfonyl chloride	14.515	2103548	0.07	2-Heptadecanol, acetate					15.487	18675790	0.54	2-Heptadecanol, acetate	17.897	41335131	1.36	2-Heptadecanol, acetate	15.083	139222382	1.29	2-Heptadecanol, acetate	15.592	155907521	2.39	Hexadecyl pentadecanoate					16.437	52191900	0.95	2-Heptadecanol, acetate	10.701	1034137	0.01	Ditetradecyl ether	15.239	97166567	1.49	Hexadecyl pentadecanoate	15.482	31249945	0.34	Pentatriacontane, 13-docosenylidene-
15.09	109513648	1.49	Hexadecyl pentadecanoate	14.688	280325761	8.86	Tetradecanoic acid, hexadecyl ester					15.579	114388010	3.33	Hexadecyl pentadecanoate	18.038	48021936	1.59	1-Hexadecanesulfonyl chloride	15.234	138792218	1.28	Hexadecyl pentadecanoate	15.955	547517102	8.41	Hexadecyl pentadecanoate					16.516	22643203	0.41	Hexadecanoic acid, octadecyl ester	10.8	2737659	0.03	1-Eicosene	15.348	41929211	0.64	Hexadecanoic acid, octadecyl ester	15.603	133051918	1.45	Hexadecyl pentadecanoate
15.247	113234605	1.54	Hexadecyl pentadecanoate	14.981	84952490	2.68	1-Hexadecanesulfonyl chloride					15.936	293480510	8.56	2-Heptadecanol, acetate	18.249	59306648	1.96	1-Hexadecanesulfonyl chloride	15.346	74858703	0.69	Hexadecanoic acid, octadecyl ester	16.285	138272503	2.12	1-Hexadecanesulfonyl chloride					16.616	75039392	1.37	2-Heptadecanol, acetate	11.003	25857357	0.28	Tetradecanoic acid, hexadecyl ester	15.493	24090208	0.37	1-Hexadecanesulfonyl chloride	15.972	433557423	4.72	Hexadecyl pentadecanoate
15.358	48901593	0.67	Hexadecanoic acid, octadecyl ester	15.104	65625518	2.07	Hexadecanoic acid, octadecyl ester					16.285	39244370	1.14	Pentatriacontane, 13-docosenylidene-	18.415	10599793	0.35	Hexadecanoic acid, octadecyl ester	15.483	43643497	0.4	Pentatriacontane, 13-docosenylidene-	16.424	50357047	0.77	2-Heptadecanol, acetate					16.763	68267746	1.25	Hexadecanoic acid, octadecyl ester	11.224	25842683	0.28	Pentatriacontane, 13-docosenylidene-	15.604	156640151	2.4	Hexadecyl pentadecanoate	16.3	255332076	2.78	Pentatriacontane, 13-docosenylidene-
15.503	32446164	0.44	Pentatriacontane, 13-docosenylidene-	15.233	57792110	1.83	Hexadecyl pentadecanoate					16.428	72044999	2.1	2-Heptadecanol, acetate	18.755	68075195	2.25	Hexadecanoic acid, octadecyl ester	15.597	257588734	2.38	Hexadecyl pentadecanoate	16.503	27818660	0.43	Hexadecanoic acid, octadecyl ester					17.039	104569658	1.91	2-Heptadecanol, acetate	11.295	4448841	0.05	Tetradecanoic acid, hexadecyl ester	15.961	517267709	7.93	Hexadecyl pentadecanoate	16.431	42778331	0.47	2-Heptadecanol, acetate
15.611	184176734	2.51	Hexadecyl pentadecanoate	15.353	21328658	0.67	Hexadecanoic acid, octadecyl ester					16.6	48278913	1.41	2-Heptadecanol, acetate	19.279	366402497	12.1	Hexadecanoic acid, octadecyl ester	15.967	801143692	7.41	Hexadecyl pentadecanoate	16.604	71085760	1.09	2-Heptadecanol, acetate					17.496	736708567	13.46	Hexadecanoic acid, octadecyl ester	11.363	8517350	0.09	Tetradecanoic acid, hexadecyl ester	16.299	157695499	2.42	1-Hexadecanesulfonyl chloride	16.506	24073828	0.26	Hexadecanoic acid, octadecyl ester
15.974	584039962	7.96	Hexadecyl pentadecanoate	15.497	15134656	0.48	Carbonic acid, decyl heptadecyl ester					16.733	36173155	1.05	Hexadecanoic acid, octadecyl ester	19.747	30376700	1	1-Hexadecanesulfonyl chloride	16.299	308162624	2.85	1-Hexadecanesulfonyl chloride	16.743	67428871	1.04	Hexadecanoic acid, octadecyl ester					17.903	120685133	2.2	2-Heptadecanol, acetate	11.442	4110847	0.05	Tetradecanoic acid, hexadecyl ester	16.438	59306087	0.91	2-Heptadecanol, acetate	16.626	60073022	0.65	Hexadecyl pentadecanoate
16.305	180590905	2.46	1-Hexadecanesulfonyl chloride	15.59	75272168	2.38	Hexadecyl pentadecanoate					17.02	56222533	1.64	2-Heptadecanol, acetate	19.959	18984522	0.63	2-Heptadecanol, acetate	16.435	99073208	0.92	2-Heptadecanol, acetate	17.023	101990059	1.57	2-Heptadecanol, acetate					18.064	121113969	2.21	1-Hexadecanesulfonyl chloride	11.505	3540129	0.04	2-Hexyldecyl isobutyrate	16.509	26038827	0.4	Hexadecanoic acid, octadecyl ester	16.755	35559087	0.39	Hexadecanoic acid, octadecyl ester
16.443	67930681	0.93	2-Heptadecanol, acetate	15.705	7166636	0.23	1-Hexadecanesulfonyl chloride					17.453	294246291	8.58	Hexadecanoic acid, octadecyl ester	20.055	7194578	0.24	Cetyl stearate	16.509	41228939	0.38	Hexadecanoic acid, octadecyl ester	17.508	971822357	14.92	Hexadecanoic acid, octadecyl ester					18.272	157555067	2.88	1-Hexadecanesulfonyl chloride	11.578	13660971	0.15	Tetradecanoic acid, hexadecyl ester	16.614	76858124	1.18	2-Heptadecanol, acetate	16.819	44248655	0.48	Pentatriacontane, 13-docosenylidene-
16.522	32928163	0.45	Hexadecanoic acid, octadecyl ester	15.948	241484319	7.63	Hexadecyl pentadecanoate					17.775	1765619	0.05	Carbonic acid, decyl heptadecyl ester	20.212	33171075	1.1	1-Hexadecanesulfonyl chloride	16.612	135720966	1.25	2-Heptadecanol, acetate	17.903	146652685	2.25	2-Heptadecanol, acetate					18.418	38011266	0.69	2-Heptadecanol, acetate	11.656	4676575	0.05	1-Hexadecanesulfonyl chloride	16.758	72391406	1.11	Hexadecanoic acid, octadecyl ester	17.056	130923502	1.43	Hexadecyl pentadecanoate
16.622	89222903	1.22	2-Heptadecanol, acetate	16.299	70057805	2.21	1-Hexadecanesulfonyl chloride					17.92	19642456	0.57	1-Hexadecanesulfonyl chloride	20.422	13535873	0.45	Hexadecanoic acid, octadecyl ester	16.755	136653117	1.26	Hexadecanoic acid, octadecyl ester	18.047	154335348	2.37	1-Hexadecanesulfonyl chloride					18.641	11630370	0.21	3,7,11,15-Tetramethylhexadecane-1,2,3-triol triacetate	11.796	136981803	1.51	Tetradecanoic acid, hexadecyl ester	17.038	112331966	1.72	2-Heptadecanol, acetate	17.499	944628699	10.28	Hexadecanoic acid, octadecyl ester
16.765	89576095	1.22	Hexadecanoic acid, octadecyl ester	16.443	32194624	1.02	2-Heptadecanol, acetate					18.037	48692831	1.42	1-Hexadecanesulfonyl chloride	20.814	21801002	0.72	1-Hexadecanesulfonyl chloride	17.035	217558319	2.01	2-Heptadecanol, acetate	18.256	205203775	3.15	1-Hexadecanesulfonyl chloride					18.773	157906896	2.88	1-Hexadecanesulfonyl chloride	12.021	138560950	1.53	Pentatriacontane, 13-docosenylidene-	17.497	831641007	12.75	Hexadecanoic acid, octadecyl ester	17.906	206341599	2.25	2-Heptadecanol, acetate
17.046	135470016	1.85	2-Heptadecanol, acetate	16.515	8344741	0.26	Hexadecanoic acid, octadecyl ester					18.246	47737636	1.39	1-Hexadecanesulfonyl chloride	21.453	449295108	14.83	Hexadecanoic acid, octadecyl ester	17.533	1197193976	11.07	Hexadecanoic acid, octadecyl ester	18.412	37390737	0.57	Hexadecanoic acid, tetradecyl ester					19.288	443840922	8.11	Hexadecanoic acid, octadecyl ester	12.107	29841567	0.33	Tetradecanoic acid, hexadecyl ester	17.814	33293018	0.51	Hexacontane	18.059	141288191	1.54	Octadecyl methacrylate
17.275	5225565	0.07	Hexadecanoic acid, hexadecyl ester	16.615	33136895	1.05	2-Heptadecanol, acetate					18.406	10459270	0.3	Hexadecanoic acid, tetradecyl ester	22.06	13845614	0.46	2-Heptadecanol, acetate	17.913	245673510	2.27	2-Heptadecanol, acetate	18.627	12601616	0.19	Octadecanoic acid, docosyl ester					19.746	46615506	0.85	Carbonic acid, decyl octadecyl ester	12.184	32868985	0.36	Tetradecanoic acid, hexadecyl ester	17.916	107190122	1.64	2-Heptadecanol, acetate	18.273	176806789	1.92	1-Hexadecanesulfonyl chloride
17.522	877808132	11.97	Hexadecanoic acid, octadecyl ester	16.755	19418130	0.61	Hexadecanoic acid, octadecyl ester					18.752	46293796	1.35	1-Methoxyoctacosane	22.274	23498609	0.78	2-Heptadecanol, acetate	18.059	226396009	2.09	1-Hexadecanesulfonyl chloride	18.759	206414704	3.17	1-Hexadecanesulfonyl chloride					19.865	16024930	0.29	Myristyl stearate	12.276	17358883	0.19	Hexadecyl pentadecanoate	18.063	139714014	2.14	1-Hexadecanesulfonyl chloride	18.429	54625623	0.59	Hexadecanoic acid, octadecyl ester
17.816	42451487	0.58	Pentadecafluorooctanoic acid, heptadecyl ester	16.82	7302220	0.23	Pentatriacontane, 13-docosenylidene-					19.258	160637246	4.68	Hexadecanoic acid, octadecyl ester	22.579	34060352	1.12	1-Hexadecanesulfonyl chloride	18.271	286179449	2.65	1-Hexadecanesulfonyl chloride	19.275	563261352	8.65	Hexadecanoic acid, octadecyl ester					19.974	31904476	0.58	2-Heptadecanol, acetate	12.31	17562467	0.19	Nonadecyl heptafluorobutyrate	18.275	173521420	2.66	1-Hexadecanesulfonyl chloride	18.634	18499615	0.2	2-Heptadecanol, acetate
17.934	137279962	1.87	Octadecyl methacrylate	17.03	42506546	1.34	2-Heptadecanol, acetate					19.953	1848549	0.05	2-Heptadecanol, acetate	23.289	30938050	1.02	1-Methoxyoctacosane	18.42	81395070	0.75	Cetyl stearate	19.73	50090000	0.77	1-Hexadecanesulfonyl chloride					20.073	23109058	0.42	Octadecanoic acid, docosyl ester	12.406	76828604	0.85	Hexadecyl pentadecanoate	18.425	41737082	0.64	Cetyl stearate	18.788	260048561	2.83	Hexadecanoic acid, octadecyl ester
18.074	149959013	2.04	1-Hexadecanesulfonyl chloride	17.478	371505792	11.74	Hexadecanoic acid, octadecyl ester					20.212	10784700	0.31	1-Hexadecanesulfonyl chloride	24.012	167133680	5.52	Cetyl stearate	18.637	27807601	0.26	2-Heptadecanol, acetate	19.956	51758839	0.79	2-Heptadecanol, acetate					20.231	51089847	0.93	2-Heptadecanol, acetate	12.645	335225532	3.69	Tetradecanoic acid, hexadecyl ester	18.639	14298594	0.22	2-Heptadecanol, acetate	19.327	857421992	9.34	Hexadecanoic acid, octadecyl ester
18.278	201669914	2.75	1-Hexadecanesulfonyl chloride	17.798	17192467	0.54	Cetyl stearate					20.406	3141468	0.09	Hexadecanoic acid, octadecyl ester	25.38	4914686	0.16	2-Heptadecanol, acetate	18.773	306675033	2.84	1-Hexadecanesulfonyl chloride	20.05	28285495	0.43	Octadecanoic acid, octadecyl ester					20.413	28132338	0.51	Octadecanoic acid, docosyl ester	12.871	211282614	2.33	Pentatriacontane, 13-docosenylidene-	18.774	171596076	2.63	1-Hexadecanesulfonyl chloride	19.769	151343408	1.65	1-Hexadecanesulfonyl chloride
18.439	48175098	0.66	2-Heptadecanol, acetate	17.919	40728873	1.29	2-Heptadecanol, acetate					20.805	8788005	0.26	1-Hexadecanesulfonyl chloride	27.122	97684658	3.22	Octadecanoic acid, docosyl ester	19.313	917379515	8.48	Hexadecanoic acid, octadecyl ester	20.211	59262225	0.91	1-Hexadecanesulfonyl chloride					20.826	35193194	0.64	2-Heptadecanol, acetate	12.983	72763318	0.8	Tetradecanoic acid, hexadecyl ester	19.291	527245656	8.08	Hexadecanoic acid, octadecyl ester	19.986	72979805	0.79	Octadecanoic acid, 3-hydroxy-2-tetradecyl-, methyl ester
18.65	23331031	0.32	2-Heptadecanol, acetate	18.053	58894566	1.86	1-Hexadecanesulfonyl chloride					21.411	118984394	3.47	Hexadecanoic acid, octadecyl ester	30.882	3578423	0.12	Octadecanoic acid, docosyl ester	19.749	142213481	1.32	Carbonic acid, decyl octadecyl ester	20.391	31695043	0.49	Cetyl stearate					21.445	437999727	8	Cetyl stearate	13.058	68256477	0.75	Hexadecyl pentadecanoate	19.752	51791719	0.79	Octadecanoic acid, octadecyl ester	20.09	23491387	0.26	Hexadecanoic acid, hexadecyl ester
18.783	202932322	2.77	1-Hexadecanesulfonyl chloride	18.263	63860069	2.02	1-Hexadecanesulfonyl chloride					22.263	4429555	0.13	1-Methoxyoctacosane					19.978	80929475	0.75	2-Heptadecanol, acetate	20.806	42242215	0.65	2-Heptadecanol, acetate					22.115	14355507	0.26	Octadecyl methacrylate	13.133	56282154	0.62	Hexadecanoic acid, hexadecyl ester	19.88	17845649	0.27	Cetyl stearate	20.243	121855825	1.33	1-Hexadecanesulfonyl chloride
19.305	636569238	8.68	Hexadecanoic acid, octadecyl ester	18.42	15351062	0.49	2-Heptadecanol, acetate					22.555	10118318	0.29	1-Methoxyoctacosane					20.061	52590952	0.49	Octadecanoic acid, octadecyl ester	21.428	626139713	9.61	Cetyl stearate					22.287	44960124	0.82	1-Methoxyoctacosane	13.316	134362721	1.48	Hexadecyl pentadecanoate	19.977	37363523	0.57	2-Heptadecanol, acetate	20.462	66113302	0.72	Hexadecanoic acid, octadecyl ester
19.475	676851	0.01	2-Heptadecanol, acetate	18.636	5064944	0.16	2-Heptadecanol, acetate					23.27	8210263	0.24	1-Methoxyoctacosane					20.232	134129849	1.24	1-Hexadecanesulfonyl chloride	22.093	22274998	0.34	Octadecyl methacrylate					22.571	52188229	0.95	1-Methoxyoctacosane	13.39	27666420	0.3	Hexadecanoic acid, hexadecyl ester	20.075	27873873	0.43	Octadecanoic acid, octadecyl ester	20.842	118864666	1.29	1-Hexadecanesulfonyl chloride
19.761	29667217	0.4	Octadecanoic acid, octadecyl ester	18.768	73999662	2.34	Hexadecanoic acid, octadecyl ester					23.996	29243088	0.85	Cetyl stearate					20.41	72265482	0.67	Cetyl stearate	22.267	64898911	1	2-Heptadecanol, acetate					22.82	5278359	0.1	Octadecanoic acid, docosyl ester	13.58	473209426	5.21	Hexadecyl pentadecanoate	20.229	59128867	0.91	Octadecanoic acid, 3-hydroxy-2-tetradecyl-, methyl ester	21.542	1180494381	12.85	Hexadecanoic acid, octadecyl ester
19.889	3747564	0.05	Myristyl stearate	18.925	663888	0.02	Octadecanoic acid, 3-hydroxy-2-(1-oxotetradecyl)-, methyl ester					27.096	9210202	0.27	Octadecanoic acid, docosyl ester					20.824	117400654	1.09	2-Heptadecanol, acetate	22.551	72379857	1.11	2-Heptadecanol, acetate					23.294	49280839	0.9	1-Methoxyoctacosane	13.849	325735518	3.59	Hexadecanoic acid, hexadecyl ester	20.415	33169418	0.51	Cetyl stearate	21.899	860921	0.01	Cetyl stearate
19.977	49099218	0.67	2-Heptadecanol, acetate	19.277	200600958	6.34	Hexadecanoic acid, octadecyl ester													21.468	955725209	8.84	Cetyl stearate	22.79	5221850	0.08	Octadecanoic acid, docosyl ester					24.024	94546426	1.73	Octadecanoic acid, docosyl ester	13.952	119146002	1.31	Hexadecanoic acid, hexadecyl ester	20.825	42897828	0.66	2-Heptadecanol, acetate	22.078	119047134	1.3	2-Heptadecanol, acetate
20.083	35377539	0.48	Octadecanoic acid, octadecyl ester	19.485	4945760	0.16	Hexadecyl propyl ether													21.891	15663766	0.14	Cetyl stearate	23.268	73192956	1.12	1-Methoxyoctacosane					25.028	1522059	0.03	Methacrylic acid, nonadecyl ester	14.059	115140259	1.27	Hexadecyl pentadecanoate	21.456	626619511	9.61	Cetyl stearate	22.314	135558727	1.48	Heptadecanoic acid, n.-octyl ester
20.234	75691610	1.03	Octadecanoic acid, 3-hydroxy-2-tetradecyl-, methyl ester	19.764	21968770	0.69	1-Hexadecanesulfonyl chloride													22.116	62913949	0.58	Octadecyl methacrylate	23.994	128175298	1.97	Octadecanoic acid, docosyl ester					25.404	4366235	0.08	2-Heptadecanol, acetate	14.154	49964456	0.55	Hexadecanoic acid, hexadecyl ester	21.891	1492141	0.02	4-Methyl-E-9-octadecene	22.618	207843440	2.26	1-Hexadecanesulfonyl chloride
20.428	41718097	0.57	Cetyl stearate	19.979	19403550	0.61	2-Heptadecanol, acetate													22.283	118201056	1.09	2-Heptadecanol, acetate	25.011	2813449	0.04	Propyl tetratriacontyl ether					27.137	31713481	0.58	Octadecanoic acid, docosyl ester	14.215	74162766	0.82	1-Hexadecanesulfonyl chloride	22.115	9767084	0.15	1-Hexadecanesulfonyl chloride	22.83	20522726	0.22	Octadecanoic acid, docosyl ester
20.829	65306062	0.89	2-Heptadecanol, acetate	20.074	8925648	0.28	Cetyl stearate													22.58	137451550	1.27	1-Methoxyoctacosane	25.377	5420160	0.08	1-Methoxyhexacosane									14.358	207708384	2.29	1-Hexadecanesulfonyl chloride	22.282	63109179	0.97	1-Methoxyoctacosane	23.334	185645327	2.02	1-Methoxyoctacosane
21.456	596809506	8.14	Cetyl stearate	20.224	22770600	0.72	1-Hexadecanesulfonyl chloride													22.805	18142089	0.17	Octadecanoic acid, docosyl ester	26.231	4535761	0.07	Propyl tetratriacontyl ether									14.702	813473755	8.96	Tetradecanoic acid, hexadecyl ester	22.578	77480599	1.19	2-Heptadecanol, acetate	24.072	539281281	5.87	Cetyl stearate
21.895	10275824	0.14	Stearic acid, pentadecyl ester	20.427	11638599	0.37	Hexadecanoic acid, octadecyl ester													23.302	121922493	1.13	1-Methoxyoctacosane	27.096	41349924	0.63	Octadecanoic acid, docosyl ester									14.988	304804858	3.36	1-Hexadecanesulfonyl chloride	22.82	7708837	0.12	Stearic acid, tridecyl ester	24.695	16014236	0.17	Eicosyl nonyl ether
22.119	41423999	0.56	2-Heptadecanol, acetate	20.825	14507607	0.46	2-Heptadecanol, acetate													24.025	323718210	2.99	Cetyl stearate													15.108	210511149	2.32	Hexadecanoic acid, octadecyl ester	23.298	61300621	0.94	1-Methoxyoctacosane	24.8	17904390	0.19	Methacrylic acid, nonadecyl ester
22.291	75252640	1.03	2-Heptadecanol, acetate	21.443	227805530	7.2	Hexadecanoic acid, octadecyl ester													24.82	2531142	0.02	i-Propyl nonadecanoate													15.244	196171198	2.16	Hexadecyl pentadecanoate	23.56	2989566	0.05	1-Eicosene	25.058	35720764	0.39	Tetratriacontyl trifluoroacetate
22.578	86566464	1.18	1-Methoxyoctacosane	22.087	11162199	0.35	1-Methoxyoctacosane													25.027	11034954	0.1	2-Heptadecanol, acetate													15.358	85270938	0.94	Hexadecanoic acid, octadecyl ester	24.036	140539048	2.15	Cetyl stearate	25.202	18590988	0.2	Octadecanoic acid, docosyl ester
22.814	7975894	0.11	Octadecanoic acid, docosyl ester	22.288	17817100	0.56	1-Methoxyoctacosane													25.195	1935246	0.02	Octadecanoic acid, docosyl ester													15.505	57735028	0.64	Pentatriacontane, 13-docosenylidene-	25.408	6010869	0.09	2-Heptadecanol, acetate	25.43	49083992	0.53	1-Methoxyoctacosane
23.299	76896839	1.05	1-Methoxyoctacosane	22.58	25629158	0.81	1-Methoxyoctacosane													25.394	15624867	0.14	1-Methoxyoctacosane													15.602	290220714	3.2	Hexadecyl pentadecanoate	27.146	72924515	1.12	Octadecanoic acid, docosyl ester	25.703	23129642	0.25	Octadecanoic acid, docosyl ester
24.024	157406207	2.15	Octadecanoic acid, docosyl ester	23.297	24277965	0.77	1-Methoxyoctacosane													25.66	2191919	0.02	Octadecanoic acid, docosyl ester													15.964	680674868	7.49	Hexadecyl pentadecanoate					26.293	29841980	0.32	1-Methoxyoctacosane
25.047	4151597	0.06	Octatriacontyl trifluoroacetate	24.014	59618089	1.88	Cetyl stearate													26.246	15593161	0.14	Triacontyl heptafluorobutyrate													16.308	256139256	2.82	Pentatriacontane, 13-docosenylidene-					27.192	448801921	4.89	Octadecanoic acid, docosyl ester
25.392	10106344	0.14	Dotriacontyl propyl ether	27.139	38449772	1.21	Octadecanoic acid, docosyl ester													27.125	135963952	1.26	Octadecanoic acid, docosyl ester													16.453	140058775	1.54	2-Heptadecanol, acetate					28.139	3986631	0.04	Octadecyl methacrylate
26.259	8338632	0.11	Triacontyl heptafluorobutyrate																	28.366	4123564	0.04	3,7,11,15-Tetramethylhexadecane-1,2,3-triol triacetate													16.622	111646471	1.23	2-Heptadecanol, acetate					28.396	30339083	0.33	Octadecyl methacrylate
27.141	55843939	0.76	Octadecanoic acid, docosyl ester																	28.78	6772887	0.06	Propyl tetratriacontyl ether													16.762	112846571	1.24	Hexadecanoic acid, octadecyl ester					28.814	35304272	0.38	1-Methoxyoctacosane
																				29.844	4714993	0.04	Dotriacontyl propyl ether													17.034	173973765	1.92	2-Heptadecanol, acetate					29.873	30318272	0.33	Dotriacontyl pentafluoropropionate
																				30.867	4281078	0.04	Octadecanoic acid, docosyl ester													17.502	842139208	9.27	Hexadecanoic acid, octadecyl ester					30.912	49785242	0.54	Octadecanoic acid, docosyl ester
																																				17.816	49206900	0.54	Cetyl stearate
																																				17.93	126508775	1.39	2-Heptadecanol, acetate
																																				18.071	168532119	1.86	1-Hexadecanesulfonyl chloride
																																				18.274	176600681	1.94	1-Hexadecanesulfonyl chloride
																																				18.421	52206457	0.57	Stearic acid, tridecyl ester
																																				18.637	15392957	0.17	Pentatriacontane, 13-docosenylidene-
																																				18.781	196097674	2.16	1-Hexadecanesulfonyl chloride
																																				19.286	399405036	4.4	2-Heptadecanol, acetate
																																				19.741	51785376	0.57	Octadecanoic acid, octadecyl ester
																																				19.894	15767182	0.17	Myristyl stearate
																																				19.979	22709914	0.25	Octadecanoic acid, 3-hydroxy-2-(1-oxotetradecyl)-, methyl ester
																																				20.072	25051707	0.28	Octadecanoic acid, octadecyl ester
																																				20.231	41765469	0.46	2-Heptadecanol, acetate
																																				20.416	23973633	0.26	Cetyl stearate
																																				20.832	29588247	0.33	2-Heptadecanol, acetate
																																				21.441	354440574	3.9	Cetyl stearate
																																				22.094	13119912	0.14	Heptacosyl heptafluorobutyrate
																																				22.282	26540773	0.29	2-Heptadecanol, acetate
																																				22.579	32469630	0.36	2-Heptadecanol, acetate
																																				23.296	34726312	0.38	1-Methoxyoctacosane
																																				24.02	52318524	0.58	Octadecanoic acid, docosyl ester
																																				27.128	22131030	0.24	Octadecanoic acid, docosyl ester
[truncated: 58 more columns]
