# Supplementary material for: No sex difference in preen oil chemical composition during incubation in Kentish plovers
Source: PeerJ. 2024 May 8;12:e17243. doi: 10.7717/peerj.17243 (PMC11088368; doi:10.7717/peerj.17243)
Supplement: Supplemental Information 8 [file peerj-12-17243-s008.csv]

sample	GC_order	date	date_may	time	time_min	laydate_may	daysafterlay	ring	sex	nest
D59121_250619	1	25/06/2019	56	08:00	480	43	13	D59121	F	P23
D59113_310519	2	31/05/2019	31	13:50	830	29	2	D59113	M	P12
D59112_310519	3	31/05/2019	31	13:00	780	-2	33	D59112	F	P5
D50289_030619	4	03/06/2019	34	12:15	735	29	5	D50289	F	P12
D37955_230619	5	23/06/2019	54	21:56	1316	24	30	D37955	F	P19
D59118_100619	6	10/06/2019	41	13:50	830	29	12	D59118	F	C2
D54811	7	23/06/2019	54	21:38	1298	43	11	D54811	M	P23
D50224_300519	8	30/05/2019	30	22:00	1320	27	3	D50224	M	P13
D59116_030619	9	03/06/2019	34	14:00	840	33	1	D59116	F	P16
D49911_030619	10	03/06/2019	34	13:16	796	18	16	D49911	F	P9
D59114_030619	11	03/06/2019	34	12:15	735	19	15	D59114	F	P10
D50231_030519	12	31/05/2019	31	12:10	730	4	27	D50231	M	P3
D54860_300519	13	27/05/2019	27	21:44	1304	19	8	D54860	M	P10
D33581_170619	14	17/06/2019	48	16:43	1003	35	13	D33581	M	P22
D59120_200619	15	20/06/2019	51	15:06	906	37	14	D59120	M	P26
D59102_300519	16	30/05/2019	13	21:41	1301	-2	15	D59102	M	P5
D54846_030619	17	03/06/2019	34	13:18	798	29	5	D54846	F	P15
D54822_130619	18	23/06/2019	54	22:30	1350	46	8	D54822	M	P29
D42854_230619	19	23/06/2019	54	22:23	1343	36	18	D42854	M	P21
D54809	20	23/06/2019	54	21:54	1314	37	17	D54809	M	P25
